# Supplementary material for: Impact of Pre-Existing and Newly Diagnosed Atrial Fibrillation on Clinical Outcomes of Patients with Ischaemic Stroke Undergoing Endovascular Thrombectomy: Analysis of Local Data
Source: J Clin Med. 2026 Jun 29;15(13):5065. doi: 10.3390/jcm15135065 (PMC13362718; doi:10.3390/jcm15135065)
Supplement: Supplementary file 1 [file jcm-15-05065-s001.zip]

Archive with 1 entries (1 files):
- jcm-4311884-supplementary.pdf
